# Supplementary material for: Characterization of Inflammasomes and Their Regulation in the Red Fox
Source: Animals (Basel). 2023 Dec 13;13(24):3842. doi: 10.3390/ani13243842 (PMC10741141; doi:10.3390/ani13243842)
Supplement: Supplementary file 1 [file animals-13-03842-s001.zip]

Archive with 1 entries (1 files):
- animals-2768120-supplementary.pdf
